# Supplementary material for: Lack of the Histone Deacetylase SIRT1 Leads to Protection against Endoplasmic Reticulum Stress through the Upregulation of Heat Shock Proteins
Source: Int J Mol Sci. 2024 Mar 1;25(5):2856. doi: 10.3390/ijms25052856 (PMC10932345; doi:10.3390/ijms25052856)
Supplement: Supplementary file 1 [file ijms-25-02856-s001.zip]

Archive with 1 entries (1 files):
- ijms-2852173-Supplementary.pdf
